# Supplementary material for: An ISG15-Based High-Throughput Screening Assay for Identification and Characterization of SARS-CoV-2 Inhibitors Targeting Papain-like Protease
Source: Viruses. 2024 Aug 1;16(8):1239. doi: 10.3390/v16081239 (PMC11359932; doi:10.3390/v16081239)
Supplement: Supplementary file 1 [file viruses-16-01239-s001.zip]

Archive with 1 entries (1 files):
- viruses-3092565-supplementary.pdf
